# Supplementary material for: Biology of the Extracellular Proteasome
Source: Biomolecules. 2022 Apr 21;12(5):619. doi: 10.3390/biom12050619 (PMC9139032; doi:10.3390/biom12050619)
Supplement: Supplementary file 1 [file biomolecules-12-00619-s001.zip]

Archive with 1 entries (1 files):
- biomolecules-1680262-File S1.pdf
